# Supplementary material for: In Vitro Antiprotozoal Activity of Hibiscus sabdariffa Extract against a Ciliate Causing High Mortalities in Turbot Aquaculture
Source: Biology (Basel). 2023 Jun 26;12(7):912. doi: 10.3390/biology12070912 (PMC10376481; doi:10.3390/biology12070912)
Supplement: Supplementary file 1 [file biology-12-00912-s001.zip]

Archive with 1 entries (1 files):
- biology-2430520-supplementary.pdf
